# Supplementary material for: Evaluating Antibody Pharmacokinetics as Prerequisite for Determining True Efficacy as Shown by Dual Targeting of PD-1 and CD96
Source: Biomedicines. 2022 Sep 1;10(9):2146. doi: 10.3390/biomedicines10092146 (PMC9495994; doi:10.3390/biomedicines10092146)
Supplement: Supplementary file 1 [file biomedicines-10-02146-s001.zip]

Archive with 1 entries (1 files):
- biomedicines-1788205-supplementary.pdf
